# Supplementary material for: The genomic ecosystem of transposable elements in maize
Source: PLoS Genet. 2021 Oct 14;17(10):e1009768. doi: 10.1371/journal.pgen.1009768 (PMC8547701; doi:10.1371/journal.pgen.1009768)
Supplement: S1 Table — (TXT) [file pgen.1009768.s014.txt]

Superfamily	Family	Number Copies
DHH	DHH00002	7446
DHH	DHH00001	5846
DHH	DHH00004	1610
DHH	DHH00006	1013
DHH	DHH00003	918
DHH	DHH00008	717
DHH	DHH00007	391
DHH	DHH00009	282
DHH	DHH00005	251
DHH	DHH00010	159
DTA	DTA00172	257
DTA	DTA00117	224
DTA	DTA00141	188
DTA	DTA00102	150
DTA	DTA00073	147
DTA	DTA00114	144
DTA	DTA00135	126
DTA	DTA00060	118
DTA	DTA00210	88
DTA	DTA00252	83
DTC	DTC00111	226
DTC	DTC00119	216
DTC	DTC00001	203
DTC	DTC00004	188
DTC	DTC00122	143
DTC	DTC00011	107
DTC	DTC00057	100
DTC	DTC00114	84
DTC	DTC00116	80
DTC	DTC00118	79
DTH	DTH10730	3112
DTH	DTH12258	2623
DTH	DTH11374	2283
DTH	DTH11270	1952
DTH	DTH12996	1843
DTH	DTH12864	1724
DTH	DTH11152	1624
DTH	DTH11708	1556
DTH	DTH13583	1462
DTH	DTH16728	1320
DTM	DTM00257	375
DTM	DTM13640	178
DTM	DTM00266	47
DTM	DTM00460	41
DTM	DTM00555	37
DTM	DTM00473	30
DTM	DTM00299	21
DTM	DTM00118	19
DTM	DTM00800	17
DTM	DTM00796	16
DTT	DTT10833	9953
DTT	DTT10880	6151
DTT	DTT13041	4110
DTT	DTT16873	3556
DTT	DTT16190	3555
DTT	DTT15084	3316
DTT	DTT10881	2514
DTT	DTT16753	1945
DTT	DTT11547	1823
DTT	DTT14784	1391
DTX	DTX10002	6657
DTX	DTX10001	3467
DTX	DTX13146	3356
DTX	DTX10177	2850
DTX	DTX10016	2242
DTX	DTX10017	1833
DTX	DTX11532	1779
DTX	DTX10010	1749
DTX	DTX12870	1296
DTX	DTX12961	843
RLC	RLC00002	15302
RLC	RLC00004	12093
RLC	RLC00013	1030
RLC	RLC00014	1028
RLC	RLC00016	917
RLC	RLC00015	784
RLC	RLC00086	637
RLC	RLC00019	575
RLC	RLC00022	534
RLC	RLC00023	518
RLG	RLG00001	16282
RLG	RLG00003	12990
RLG	RLG00006	4835
RLG	RLG00005	4501
RLG	RLG00007	3291
RLG	RLG00008	3028
RLG	RLG00009	2085
RLG	RLG00011	1302
RLG	RLG00292	1291
RLG	RLG00010	1285
RLX	RLX13049	334
RLX	RLX00362	305
RLX	RLX00868	269
RLX	RLX13529	184
RLX	RLX03863	183
RLX	RLX16782	168
RLX	RLX13514	153
RLX	RLX01316	142
RLX	RLX06829	136
RLX	RLX12924	134
RIL	RIL00001	49
RIL	RIL00008	44
RIL	RIL00005	33
RIL	RIL00002	28
RIL	RIL00009	27
RIL	RIL00004	22
RIL	RIL00021	21
RIL	RIL00006	21
RIL	RIL00003	21
RIL	RIL00024	20
RIT	RIT00001	169
RIT	RIT00002	127
RST	RST00014	41
RST	RST00005	38
RST	RST00016	32
RST	RST00010	25
RST	RST00001	22
RST	RST00004	18
RST	RST00003	17
RST	RST00008	16
RST	RST00019	15
RST	RST00002	9
