# Supplementary material for: The genomic ecosystem of transposable elements in maize
Source: PLoS Genet. 2021 Oct 14;17(10):e1009768. doi: 10.1371/journal.pgen.1009768 (PMC8547701; doi:10.1371/journal.pgen.1009768)
Supplement: S2 Table — (TXT) [file pgen.1009768.s015.txt]

Feature	Category
TE family	TE taxonomy
TE superfamily	TE taxonomy
Distance to closest gene	Flank selection
Distance to closest syntenic gene	Flank selection
TE length (bp)	TE features
TE span (bp)	TE features
Pieces TE disrupted into	TE features
TE disrupts another TE	TE features
TE disrupts a family member	TE features
TE disrupts a superfamily member	TE features
Is the closest gene syntenic?	Flank selection
Is the TE in a gene?	Flank selection
TE contains Helitron protein domain	TE encoded genes
TE contains Reverse Transcriptase protein domain	TE encoded genes
TE contains Transposase protein domain	TE encoded genes
TE sequence matches GAG protein	TE encoded genes
TE sequence matches Aspartic Proteinase	TE encoded genes
TE sequence matches Integrase	TE encoded genes
TE sequence matches Reverse Transcriptase	TE encoded genes
TE sequence matches RNaseH	TE encoded genes
TE sequence matches Envelope protein	TE encoded genes
TE sequence matches Chromodomain protein	TE encoded genes
TE contains matches to entire Polyprotein	TE encoded genes
TE contains matches to both GAG and Pol	TE encoded genes
Family member contains GAG	TE encoded genes
Family member contains Aspartic Proteinase	TE encoded genes
Family member contains Integrase	TE encoded genes
Family member contains Reverse Transcriptase	TE encoded genes
Family member contains RNaseH	TE encoded genes
Family member contains Envelope	TE encoded genes
Family member contains Chromodomain	TE encoded genes
Family member contains entire Polyprotein	TE encoded genes
Family member contains both GAG and Pol	TE encoded genes
Family member contains Helitron protein	TE encoded genes
Family member contains Reverse Transcriptase	TE encoded genes
Family member contains Transposase	TE encoded genes
Length of longest ORF in AAs	TE encoded genes
Percent GC	TE base composition
Proportion CG methylatable	TE base composition
Proportion CHG methylatable	TE base composition
Proportion CHH methylatable	TE base composition
Proportion TG or CA (deaminated)	TE base composition
Proportion GC in 1kb flanking TE	Flank base composition
Proportion CG methylatable in 1kb flank	Flank base composition
Proportion CHG methylatable in 1kb flank	Flank base composition
Proportion CHH methylatable in 1kb flank	Flank base composition
Proportion TG or CA (deamination) in 1kb flank	Flank methylation and MNase
Number root MNase hypersensitive peaks in TE	TE methylation and MNase
Root MNase hypersensitive bp in TE	TE methylation and MNase
Proportion of TE bp that are root MNase hypersensitive	TE methylation and MNase
Number shoot MNase hypersensitive peaks in TE	TE methylation and MNase
Shoot MNase hypersensitive bp in TE	TE methylation and MNase
Proportion of TE bp that are shoot MNase hypersensitive	TE methylation and MNase
Number root MNase hypersensitive peaks in 1kb flank	Flank methylation and MNase
Root MNase hypersensitive bp in 1kb flank	Flank methylation and MNase
Proportion of 1kb flank that are root MNase hypersensitive	Flank methylation and MNase
Number shoot MNase hypersensitive peaks in 1kb flank	Flank methylation and MNase
Shoot MNase hypersensitive bp in 1kb flank	Flank methylation and MNase
Proportion of 1kb flank that are shoot MNase hypersensitive	Flank methylation and MNase
Number segregating sites per bp across HapMap3	TE features
Number segregating sites per bp in 1kb flank in HapMap3	Flank selection
Average TE CG methylation in anther	TE methylation and MNase
Average TE CHG methylation in anther	TE methylation and MNase
Average TE CHH methylation in anther	TE methylation and MNase
Average CG methylation 100 bp away from TE in anther	Flank methylation and MNase
Average CG methylation 200 bp away from TE in anther	Flank methylation and MNase
Average CG methylation 300 bp away from TE in anther	Flank methylation and MNase
Average CG methylation 400 bp away from TE in anther	Flank methylation and MNase
Average CG methylation 500 bp away from TE in anther	Flank methylation and MNase
Average CG methylation 600 bp away from TE in anther	Flank methylation and MNase
Average CG methylation 700 bp away from TE in anther	Flank methylation and MNase
Average CG methylation 800 bp away from TE in anther	Flank methylation and MNase
Average CG methylation 900 bp away from TE in anther	Flank methylation and MNase
Average CG methylation 1000 bp away from TE in anther	Flank methylation and MNase
Average CG methylation 1100 bp away from TE in anther	Flank methylation and MNase
Average CG methylation 1200 bp away from TE in anther	Flank methylation and MNase
Average CG methylation 1300 bp away from TE in anther	Flank methylation and MNase
Average CG methylation 1400 bp away from TE in anther	Flank methylation and MNase
Average CG methylation 1500 bp away from TE in anther	Flank methylation and MNase
Average CG methylation 1600 bp away from TE in anther	Flank methylation and MNase
Average CG methylation 1700 bp away from TE in anther	Flank methylation and MNase
Average CG methylation 1800 bp away from TE in anther	Flank methylation and MNase
Average CG methylation 1900 bp away from TE in anther	Flank methylation and MNase
Average CG methylation 2000 bp away from TE in anther	Flank methylation and MNase
Average CHG methylation 100 bp away from TE in anther	Flank methylation and MNase
Average CHG methylation 200 bp away from TE in anther	Flank methylation and MNase
Average CHG methylation 300 bp away from TE in anther	Flank methylation and MNase
Average CHG methylation 400 bp away from TE in anther	Flank methylation and MNase
Average CHG methylation 500 bp away from TE in anther	Flank methylation and MNase
Average CHG methylation 600 bp away from TE in anther	Flank methylation and MNase
Average CHG methylation 700 bp away from TE in anther	Flank methylation and MNase
Average CHG methylation 800 bp away from TE in anther	Flank methylation and MNase
Average CHG methylation 900 bp away from TE in anther	Flank methylation and MNase
Average CHG methylation 1000 bp away from TE in anther	Flank methylation and MNase
Average CHG methylation 1100 bp away from TE in anther	Flank methylation and MNase
Average CHG methylation 1200 bp away from TE in anther	Flank methylation and MNase
Average CHG methylation 1300 bp away from TE in anther	Flank methylation and MNase
Average CHG methylation 1400 bp away from TE in anther	Flank methylation and MNase
Average CHG methylation 1500 bp away from TE in anther	Flank methylation and MNase
Average CHG methylation 1600 bp away from TE in anther	Flank methylation and MNase
Average CHG methylation 1700 bp away from TE in anther	Flank methylation and MNase
Average CHG methylation 1800 bp away from TE in anther	Flank methylation and MNase
Average CHG methylation 1900 bp away from TE in anther	Flank methylation and MNase
Average CHG methylation 2000 bp away from TE in anther	Flank methylation and MNase
Average CHH methylation 100 bp away from TE in anther	Flank methylation and MNase
Average CHH methylation 200 bp away from TE in anther	Flank methylation and MNase
Average CHH methylation 300 bp away from TE in anther	Flank methylation and MNase
Average CHH methylation 400 bp away from TE in anther	Flank methylation and MNase
Average CHH methylation 500 bp away from TE in anther	Flank methylation and MNase
Average CHH methylation 600 bp away from TE in anther	Flank methylation and MNase
Average CHH methylation 700 bp away from TE in anther	Flank methylation and MNase
Average CHH methylation 800 bp away from TE in anther	Flank methylation and MNase
Average CHH methylation 900 bp away from TE in anther	Flank methylation and MNase
Average CHH methylation 1000 bp away from TE in anther	Flank methylation and MNase
Average CHH methylation 1100 bp away from TE in anther	Flank methylation and MNase
Average CHH methylation 1200 bp away from TE in anther	Flank methylation and MNase
Average CHH methylation 1300 bp away from TE in anther	Flank methylation and MNase
Average CHH methylation 1400 bp away from TE in anther	Flank methylation and MNase
Average CHH methylation 1500 bp away from TE in anther	Flank methylation and MNase
Average CHH methylation 1600 bp away from TE in anther	Flank methylation and MNase
Average CHH methylation 1700 bp away from TE in anther	Flank methylation and MNase
Average CHH methylation 1800 bp away from TE in anther	Flank methylation and MNase
Average CHH methylation 1900 bp away from TE in anther	Flank methylation and MNase
Average CHH methylation 2000 bp away from TE in anther	Flank methylation and MNase
Average TE CG methylation in earshoot	TE methylation and MNase
Average TE CHG methylation in earshoot	TE methylation and MNase
Average TE CHH methylation in earshoot	TE methylation and MNase
Average CG methylation 100 bp away from TE in earshoot	Flank methylation and MNase
Average CG methylation 200 bp away from TE in earshoot	Flank methylation and MNase
Average CG methylation 300 bp away from TE in earshoot	Flank methylation and MNase
Average CG methylation 400 bp away from TE in earshoot	Flank methylation and MNase
Average CG methylation 500 bp away from TE in earshoot	Flank methylation and MNase
Average CG methylation 600 bp away from TE in earshoot	Flank methylation and MNase
Average CG methylation 700 bp away from TE in earshoot	Flank methylation and MNase
Average CG methylation 800 bp away from TE in earshoot	Flank methylation and MNase
Average CG methylation 900 bp away from TE in earshoot	Flank methylation and MNase
Average CG methylation 1000 bp away from TE in earshoot	Flank methylation and MNase
Average CG methylation 1100 bp away from TE in earshoot	Flank methylation and MNase
Average CG methylation 1200 bp away from TE in earshoot	Flank methylation and MNase
Average CG methylation 1300 bp away from TE in earshoot	Flank methylation and MNase
Average CG methylation 1400 bp away from TE in earshoot	Flank methylation and MNase
Average CG methylation 1500 bp away from TE in earshoot	Flank methylation and MNase
Average CG methylation 1600 bp away from TE in earshoot	Flank methylation and MNase
Average CG methylation 1700 bp away from TE in earshoot	Flank methylation and MNase
Average CG methylation 1800 bp away from TE in earshoot	Flank methylation and MNase
Average CG methylation 1900 bp away from TE in earshoot	Flank methylation and MNase
Average CG methylation 2000 bp away from TE in earshoot	Flank methylation and MNase
Average CHG methylation 100 bp away from TE in earshoot	Flank methylation and MNase
Average CHG methylation 200 bp away from TE in earshoot	Flank methylation and MNase
Average CHG methylation 300 bp away from TE in earshoot	Flank methylation and MNase
Average CHG methylation 400 bp away from TE in earshoot	Flank methylation and MNase
Average CHG methylation 500 bp away from TE in earshoot	Flank methylation and MNase
Average CHG methylation 600 bp away from TE in earshoot	Flank methylation and MNase
Average CHG methylation 700 bp away from TE in earshoot	Flank methylation and MNase
Average CHG methylation 800 bp away from TE in earshoot	Flank methylation and MNase
Average CHG methylation 900 bp away from TE in earshoot	Flank methylation and MNase
Average CHG methylation 1000 bp away from TE in earshoot	Flank methylation and MNase
Average CHG methylation 1100 bp away from TE in earshoot	Flank methylation and MNase
Average CHG methylation 1200 bp away from TE in earshoot	Flank methylation and MNase
Average CHG methylation 1300 bp away from TE in earshoot	Flank methylation and MNase
Average CHG methylation 1400 bp away from TE in earshoot	Flank methylation and MNase
Average CHG methylation 1500 bp away from TE in earshoot	Flank methylation and MNase
Average CHG methylation 1600 bp away from TE in earshoot	Flank methylation and MNase
Average CHG methylation 1700 bp away from TE in earshoot	Flank methylation and MNase
Average CHG methylation 1800 bp away from TE in earshoot	Flank methylation and MNase
Average CHG methylation 1900 bp away from TE in earshoot	Flank methylation and MNase
Average CHG methylation 2000 bp away from TE in earshoot	Flank methylation and MNase
Average CHH methylation 100 bp away from TE in earshoot	Flank methylation and MNase
Average CHH methylation 200 bp away from TE in earshoot	Flank methylation and MNase
Average CHH methylation 300 bp away from TE in earshoot	Flank methylation and MNase
Average CHH methylation 400 bp away from TE in earshoot	Flank methylation and MNase
Average CHH methylation 500 bp away from TE in earshoot	Flank methylation and MNase
Average CHH methylation 600 bp away from TE in earshoot	Flank methylation and MNase
Average CHH methylation 700 bp away from TE in earshoot	Flank methylation and MNase
Average CHH methylation 800 bp away from TE in earshoot	Flank methylation and MNase
Average CHH methylation 900 bp away from TE in earshoot	Flank methylation and MNase
Average CHH methylation 1000 bp away from TE in earshoot	Flank methylation and MNase
Average CHH methylation 1100 bp away from TE in earshoot	Flank methylation and MNase
Average CHH methylation 1200 bp away from TE in earshoot	Flank methylation and MNase
Average CHH methylation 1300 bp away from TE in earshoot	Flank methylation and MNase
Average CHH methylation 1400 bp away from TE in earshoot	Flank methylation and MNase
Average CHH methylation 1500 bp away from TE in earshoot	Flank methylation and MNase
Average CHH methylation 1600 bp away from TE in earshoot	Flank methylation and MNase
Average CHH methylation 1700 bp away from TE in earshoot	Flank methylation and MNase
Average CHH methylation 1800 bp away from TE in earshoot	Flank methylation and MNase
Average CHH methylation 1900 bp away from TE in earshoot	Flank methylation and MNase
Average CHH methylation 2000 bp away from TE in earshoot	Flank methylation and MNase
Average TE CG methylation in flag leaf	TE methylation and MNase
Average TE CHG methylation in flag leaf	TE methylation and MNase
Average TE CHH methylation in flag leaf	TE methylation and MNase
Average CG methylation 100 bp away from TE in flag leaf	Flank methylation and MNase
Average CG methylation 200 bp away from TE in flag leaf	Flank methylation and MNase
Average CG methylation 300 bp away from TE in flag leaf	Flank methylation and MNase
Average CG methylation 400 bp away from TE in flag leaf	Flank methylation and MNase
Average CG methylation 500 bp away from TE in flag leaf	Flank methylation and MNase
Average CG methylation 600 bp away from TE in flag leaf	Flank methylation and MNase
Average CG methylation 700 bp away from TE in flag leaf	Flank methylation and MNase
Average CG methylation 800 bp away from TE in flag leaf	Flank methylation and MNase
Average CG methylation 900 bp away from TE in flag leaf	Flank methylation and MNase
Average CG methylation 1000 bp away from TE in flag leaf	Flank methylation and MNase
Average CG methylation 1100 bp away from TE in flag leaf	Flank methylation and MNase
Average CG methylation 1200 bp away from TE in flag leaf	Flank methylation and MNase
Average CG methylation 1300 bp away from TE in flag leaf	Flank methylation and MNase
Average CG methylation 1400 bp away from TE in flag leaf	Flank methylation and MNase
Average CG methylation 1500 bp away from TE in flag leaf	Flank methylation and MNase
Average CG methylation 1600 bp away from TE in flag leaf	Flank methylation and MNase
Average CG methylation 1700 bp away from TE in flag leaf	Flank methylation and MNase
Average CG methylation 1800 bp away from TE in flag leaf	Flank methylation and MNase
Average CG methylation 1900 bp away from TE in flag leaf	Flank methylation and MNase
Average CG methylation 2000 bp away from TE in flag leaf	Flank methylation and MNase
Average CHG methylation 100 bp away from TE in flag leaf	Flank methylation and MNase
Average CHG methylation 200 bp away from TE in flag leaf	Flank methylation and MNase
Average CHG methylation 300 bp away from TE in flag leaf	Flank methylation and MNase
Average CHG methylation 400 bp away from TE in flag leaf	Flank methylation and MNase
Average CHG methylation 500 bp away from TE in flag leaf	Flank methylation and MNase
Average CHG methylation 600 bp away from TE in flag leaf	Flank methylation and MNase
Average CHG methylation 700 bp away from TE in flag leaf	Flank methylation and MNase
Average CHG methylation 800 bp away from TE in flag leaf	Flank methylation and MNase
Average CHG methylation 900 bp away from TE in flag leaf	Flank methylation and MNase
Average CHG methylation 1000 bp away from TE in flag leaf	Flank methylation and MNase
Average CHG methylation 1100 bp away from TE in flag leaf	Flank methylation and MNase
Average CHG methylation 1200 bp away from TE in flag leaf	Flank methylation and MNase
Average CHG methylation 1300 bp away from TE in flag leaf	Flank methylation and MNase
Average CHG methylation 1400 bp away from TE in flag leaf	Flank methylation and MNase
Average CHG methylation 1500 bp away from TE in flag leaf	Flank methylation and MNase
Average CHG methylation 1600 bp away from TE in flag leaf	Flank methylation and MNase
Average CHG methylation 1700 bp away from TE in flag leaf	Flank methylation and MNase
Average CHG methylation 1800 bp away from TE in flag leaf	Flank methylation and MNase
Average CHG methylation 1900 bp away from TE in flag leaf	Flank methylation and MNase
Average CHG methylation 2000 bp away from TE in flag leaf	Flank methylation and MNase
Average CHH methylation 100 bp away from TE in flag leaf	Flank methylation and MNase
Average CHH methylation 200 bp away from TE in flag leaf	Flank methylation and MNase
Average CHH methylation 300 bp away from TE in flag leaf	Flank methylation and MNase
Average CHH methylation 400 bp away from TE in flag leaf	Flank methylation and MNase
Average CHH methylation 500 bp away from TE in flag leaf	Flank methylation and MNase
Average CHH methylation 600 bp away from TE in flag leaf	Flank methylation and MNase
Average CHH methylation 700 bp away from TE in flag leaf	Flank methylation and MNase
Average CHH methylation 800 bp away from TE in flag leaf	Flank methylation and MNase
Average CHH methylation 900 bp away from TE in flag leaf	Flank methylation and MNase
Average CHH methylation 1000 bp away from TE in flag leaf	Flank methylation and MNase
Average CHH methylation 1100 bp away from TE in flag leaf	Flank methylation and MNase
Average CHH methylation 1200 bp away from TE in flag leaf	Flank methylation and MNase
Average CHH methylation 1300 bp away from TE in flag leaf	Flank methylation and MNase
Average CHH methylation 1400 bp away from TE in flag leaf	Flank methylation and MNase
Average CHH methylation 1500 bp away from TE in flag leaf	Flank methylation and MNase
Average CHH methylation 1600 bp away from TE in flag leaf	Flank methylation and MNase
Average CHH methylation 1700 bp away from TE in flag leaf	Flank methylation and MNase
Average CHH methylation 1800 bp away from TE in flag leaf	Flank methylation and MNase
Average CHH methylation 1900 bp away from TE in flag leaf	Flank methylation and MNase
Average CHH methylation 2000 bp away from TE in flag leaf	Flank methylation and MNase
Average TE CG methylation in seedling	TE methylation and MNase
Average TE CHG methylation in seedling	TE methylation and MNase
Average TE CHH methylation in seedling	TE methylation and MNase
Average CG methylation 100 bp away from TE in seedling	Flank methylation and MNase
Average CG methylation 200 bp away from TE in seedling	Flank methylation and MNase
Average CG methylation 300 bp away from TE in seedling	Flank methylation and MNase
Average CG methylation 400 bp away from TE in seedling	Flank methylation and MNase
Average CG methylation 500 bp away from TE in seedling	Flank methylation and MNase
Average CG methylation 600 bp away from TE in seedling	Flank methylation and MNase
Average CG methylation 700 bp away from TE in seedling	Flank methylation and MNase
Average CG methylation 800 bp away from TE in seedling	Flank methylation and MNase
Average CG methylation 900 bp away from TE in seedling	Flank methylation and MNase
Average CG methylation 1000 bp away from TE in seedling	Flank methylation and MNase
Average CG methylation 1100 bp away from TE in seedling	Flank methylation and MNase
Average CG methylation 1200 bp away from TE in seedling	Flank methylation and MNase
Average CG methylation 1300 bp away from TE in seedling	Flank methylation and MNase
Average CG methylation 1400 bp away from TE in seedling	Flank methylation and MNase
Average CG methylation 1500 bp away from TE in seedling	Flank methylation and MNase
Average CG methylation 1600 bp away from TE in seedling	Flank methylation and MNase
Average CG methylation 1700 bp away from TE in seedling	Flank methylation and MNase
Average CG methylation 1800 bp away from TE in seedling	Flank methylation and MNase
Average CG methylation 1900 bp away from TE in seedling	Flank methylation and MNase
Average CG methylation 2000 bp away from TE in seedling	Flank methylation and MNase
Average CHG methylation 100 bp away from TE in seedling	Flank methylation and MNase
Average CHG methylation 200 bp away from TE in seedling	Flank methylation and MNase
Average CHG methylation 300 bp away from TE in seedling	Flank methylation and MNase
Average CHG methylation 400 bp away from TE in seedling	Flank methylation and MNase
Average CHG methylation 500 bp away from TE in seedling	Flank methylation and MNase
Average CHG methylation 600 bp away from TE in seedling	Flank methylation and MNase
Average CHG methylation 700 bp away from TE in seedling	Flank methylation and MNase
Average CHG methylation 800 bp away from TE in seedling	Flank methylation and MNase
Average CHG methylation 900 bp away from TE in seedling	Flank methylation and MNase
Average CHG methylation 1000 bp away from TE in seedling	Flank methylation and MNase
Average CHG methylation 1100 bp away from TE in seedling	Flank methylation and MNase
Average CHG methylation 1200 bp away from TE in seedling	Flank methylation and MNase
Average CHG methylation 1300 bp away from TE in seedling	Flank methylation and MNase
Average CHG methylation 1400 bp away from TE in seedling	Flank methylation and MNase
Average CHG methylation 1500 bp away from TE in seedling	Flank methylation and MNase
Average CHG methylation 1600 bp away from TE in seedling	Flank methylation and MNase
Average CHG methylation 1700 bp away from TE in seedling	Flank methylation and MNase
Average CHG methylation 1800 bp away from TE in seedling	Flank methylation and MNase
Average CHG methylation 1900 bp away from TE in seedling	Flank methylation and MNase
Average CHG methylation 2000 bp away from TE in seedling	Flank methylation and MNase
Average CHH methylation 100 bp away from TE in seedling	Flank methylation and MNase
Average CHH methylation 200 bp away from TE in seedling	Flank methylation and MNase
Average CHH methylation 300 bp away from TE in seedling	Flank methylation and MNase
Average CHH methylation 400 bp away from TE in seedling	Flank methylation and MNase
Average CHH methylation 500 bp away from TE in seedling	Flank methylation and MNase
Average CHH methylation 600 bp away from TE in seedling	Flank methylation and MNase
Average CHH methylation 700 bp away from TE in seedling	Flank methylation and MNase
Average CHH methylation 800 bp away from TE in seedling	Flank methylation and MNase
Average CHH methylation 900 bp away from TE in seedling	Flank methylation and MNase
Average CHH methylation 1000 bp away from TE in seedling	Flank methylation and MNase
Average CHH methylation 1100 bp away from TE in seedling	Flank methylation and MNase
Average CHH methylation 1200 bp away from TE in seedling	Flank methylation and MNase
Average CHH methylation 1300 bp away from TE in seedling	Flank methylation and MNase
Average CHH methylation 1400 bp away from TE in seedling	Flank methylation and MNase
Average CHH methylation 1500 bp away from TE in seedling	Flank methylation and MNase
Average CHH methylation 1600 bp away from TE in seedling	Flank methylation and MNase
Average CHH methylation 1700 bp away from TE in seedling	Flank methylation and MNase
Average CHH methylation 1800 bp away from TE in seedling	Flank methylation and MNase
Average CHH methylation 1900 bp away from TE in seedling	Flank methylation and MNase
Average CHH methylation 2000 bp away from TE in seedling	Flank methylation and MNase
Average TE CG methylation in shoot apical meristem	TE methylation and MNase
Average TE CHG methylation in shoot apical meristem	TE methylation and MNase
Average TE CHH methylation in shoot apical meristem	TE methylation and MNase
Average CG methylation 100 bp away from TE in shoot apical meristem	Flank methylation and MNase
Average CG methylation 200 bp away from TE in shoot apical meristem	Flank methylation and MNase
Average CG methylation 300 bp away from TE in shoot apical meristem	Flank methylation and MNase
Average CG methylation 400 bp away from TE in shoot apical meristem	Flank methylation and MNase
Average CG methylation 500 bp away from TE in shoot apical meristem	Flank methylation and MNase
Average CG methylation 600 bp away from TE in shoot apical meristem	Flank methylation and MNase
Average CG methylation 700 bp away from TE in shoot apical meristem	Flank methylation and MNase
Average CG methylation 800 bp away from TE in shoot apical meristem	Flank methylation and MNase
Average CG methylation 900 bp away from TE in shoot apical meristem	Flank methylation and MNase
Average CG methylation 1000 bp away from TE in shoot apical meristem	Flank methylation and MNase
Average CG methylation 1100 bp away from TE in shoot apical meristem	Flank methylation and MNase
Average CG methylation 1200 bp away from TE in shoot apical meristem	Flank methylation and MNase
Average CG methylation 1300 bp away from TE in shoot apical meristem	Flank methylation and MNase
Average CG methylation 1400 bp away from TE in shoot apical meristem	Flank methylation and MNase
Average CG methylation 1500 bp away from TE in shoot apical meristem	Flank methylation and MNase
Average CG methylation 1600 bp away from TE in shoot apical meristem	Flank methylation and MNase
Average CG methylation 1700 bp away from TE in shoot apical meristem	Flank methylation and MNase
Average CG methylation 1800 bp away from TE in shoot apical meristem	Flank methylation and MNase
Average CG methylation 1900 bp away from TE in shoot apical meristem	Flank methylation and MNase
Average CG methylation 2000 bp away from TE in shoot apical meristem	Flank methylation and MNase
Average CHG methylation 100 bp away from TE in shoot apical meristem	Flank methylation and MNase
Average CHG methylation 200 bp away from TE in shoot apical meristem	Flank methylation and MNase
Average CHG methylation 300 bp away from TE in shoot apical meristem	Flank methylation and MNase
Average CHG methylation 400 bp away from TE in shoot apical meristem	Flank methylation and MNase
Average CHG methylation 500 bp away from TE in shoot apical meristem	Flank methylation and MNase
Average CHG methylation 600 bp away from TE in shoot apical meristem	Flank methylation and MNase
Average CHG methylation 700 bp away from TE in shoot apical meristem	Flank methylation and MNase
Average CHG methylation 800 bp away from TE in shoot apical meristem	Flank methylation and MNase
Average CHG methylation 900 bp away from TE in shoot apical meristem	Flank methylation and MNase
Average CHG methylation 1000 bp away from TE in shoot apical meristem	Flank methylation and MNase
Average CHG methylation 1100 bp away from TE in shoot apical meristem	Flank methylation and MNase
Average CHG methylation 1200 bp away from TE in shoot apical meristem	Flank methylation and MNase
Average CHG methylation 1300 bp away from TE in shoot apical meristem	Flank methylation and MNase
Average CHG methylation 1400 bp away from TE in shoot apical meristem	Flank methylation and MNase
Average CHG methylation 1500 bp away from TE in shoot apical meristem	Flank methylation and MNase
Average CHG methylation 1600 bp away from TE in shoot apical meristem	Flank methylation and MNase
Average CHG methylation 1700 bp away from TE in shoot apical meristem	Flank methylation and MNase
Average CHG methylation 1800 bp away from TE in shoot apical meristem	Flank methylation and MNase
Average CHG methylation 1900 bp away from TE in shoot apical meristem	Flank methylation and MNase
Average CHG methylation 2000 bp away from TE in shoot apical meristem	Flank methylation and MNase
Average CHH methylation 100 bp away from TE in shoot apical meristem	Flank methylation and MNase
Average CHH methylation 200 bp away from TE in shoot apical meristem	Flank methylation and MNase
Average CHH methylation 300 bp away from TE in shoot apical meristem	Flank methylation and MNase
Average CHH methylation 400 bp away from TE in shoot apical meristem	Flank methylation and MNase
Average CHH methylation 500 bp away from TE in shoot apical meristem	Flank methylation and MNase
Average CHH methylation 600 bp away from TE in shoot apical meristem	Flank methylation and MNase
Average CHH methylation 700 bp away from TE in shoot apical meristem	Flank methylation and MNase
Average CHH methylation 800 bp away from TE in shoot apical meristem	Flank methylation and MNase
Average CHH methylation 900 bp away from TE in shoot apical meristem	Flank methylation and MNase
Average CHH methylation 1000 bp away from TE in shoot apical meristem	Flank methylation and MNase
Average CHH methylation 1100 bp away from TE in shoot apical meristem	Flank methylation and MNase
Average CHH methylation 1200 bp away from TE in shoot apical meristem	Flank methylation and MNase
Average CHH methylation 1300 bp away from TE in shoot apical meristem	Flank methylation and MNase
Average CHH methylation 1400 bp away from TE in shoot apical meristem	Flank methylation and MNase
Average CHH methylation 1500 bp away from TE in shoot apical meristem	Flank methylation and MNase
Average CHH methylation 1600 bp away from TE in shoot apical meristem	Flank methylation and MNase
Average CHH methylation 1700 bp away from TE in shoot apical meristem	Flank methylation and MNase
Average CHH methylation 1800 bp away from TE in shoot apical meristem	Flank methylation and MNase
Average CHH methylation 1900 bp away from TE in shoot apical meristem	Flank methylation and MNase
Average CHH methylation 2000 bp away from TE in shoot apical meristem	Flank methylation and MNase
Expression of closest gene in 6th-7th internode	Flanking gene expression
Expression of closest gene in 7th-8th internode	Flanking gene expression
Expression of closest gene in vegetative meristem (16-19 days)	Flanking gene expression
Expression of closest gene in 2-4mm ear primordium	Flanking gene expression
Expression of closest gene in 6-8mm ear primordium	Flanking gene expression
Expression of closest gene in 20 DAP embryo	Flanking gene expression
Expression of closest gene in 38 DAP embryo	Flanking gene expression
Expression of closest gene in 12 DAP endosperm	Flanking gene expression
Expression of closest gene in 27 DAP endosperm crown	Flanking gene expression
Expression of closest gene in germinating kernels, 2 DAI	Flanking gene expression
Expression of closest gene in pericarp/aleurone 27 DAP	Flanking gene expression
Expression of closest gene in leaf 8 (leaf zone 1, symmetrical)	Flanking gene expression
Expression of closest gene in leaf 8 (leaf zone 2, stomatal)	Flanking gene expression
Expression of closest gene in leaf 8 (leaf zone 3, growth)	Flanking gene expression
Expression of closest gene in mature leaf 8	Flanking gene expression
Expression of closest gene in 5 day old primary root	Flanking gene expression
Expression of closest gene in 5 day old root cortex	Flanking gene expression
Expression of closest gene in 5 day old root elongation zone	Flanking gene expression
Expression of closest gene in 5 day old meristem zone root	Flanking gene expression
Expression of closest gene in 7-8 day secondary root	Flanking gene expression
Expression of closest gene in mature pollen	Flanking gene expression
Expression of closest gene in female spikelet	Flanking gene expression
Expression of closest gene in silk	Flanking gene expression
Coefficient of variation of closest gene across tissues	Flanking gene expression
Median expression of closest gene across tissues	Flanking gene expression
Tau of closest gene	Flanking gene expression
Expression of closest syntenic gene in 6th-7th internode	Flanking gene expression
Expression of closest syntenic gene in 7th-8th internode	Flanking gene expression
Expression of closest syntenic gene in vegetative meristem (16-19 days)	Flanking gene expression
Expression of closest syntenic gene in 2-4mm ear primordium	Flanking gene expression
Expression of closest syntenic gene in 6-8mm ear primordium	Flanking gene expression
Expression of closest syntenic gene in 20 DAP embryo	Flanking gene expression
Expression of closest syntenic gene in 38 DAP embryo	Flanking gene expression
Expression of closest syntenic gene in 12 DAP endosperm	Flanking gene expression
Expression of closest syntenic gene in 27 DAP endosperm crown	Flanking gene expression
Expression of closest syntenic gene in germinating kernels, 2 DAI	Flanking gene expression
Expression of closest syntenic gene in pericarp/aleurone 27 DAP	Flanking gene expression
Expression of closest syntenic gene in leaf 8 (leaf zone 1, symmetrical)	Flanking gene expression
Expression of closest syntenic gene in leaf 8 (leaf zone 2, stomatal)	Flanking gene expression
Expression of closest syntenic gene in leaf 8 (leaf zone 3, growth)	Flanking gene expression
Expression of closest syntenic gene in mature leaf 8	Flanking gene expression
Expression of closest syntenic gene in 5 day old primary root	Flanking gene expression
Expression of closest syntenic gene in 5 day old root cortex	Flanking gene expression
Expression of closest syntenic gene in 5 day old root elongation zone	Flanking gene expression
Expression of closest syntenic gene in 5 day old meristem zone root	Flanking gene expression
Expression of closest syntenic gene in 7-8 day secondary root	Flanking gene expression
Expression of closest syntenic gene in mature pollen	Flanking gene expression
Expression of closest syntenic gene in female spikelet	Flanking gene expression
Expression of closest syntenic gene in silk	Flanking gene expression
Coefficient of variation of closest syntenic gene across tissues	Flanking gene expression
Median expression of closest syntenic gene across tissues	Flanking gene expression
Tau of closest syntenic gene	Flanking gene expression
Expression of TE family in 2-4mm ear primordium	TE expression
Expression of TE family in 6-8mm ear primordium	TE expression
Expression of TE family in 20 DAP embryo	TE expression
Expression of TE family in 38 DAP embryo	TE expression
Expression of TE family in 12 DAP endosperm	TE expression
Expression of TE family in 27 DAP endosperm crown	TE expression
Expression of TE family in 2 DAI germinating kernels	TE expression
Expression of TE family in 6th-7th internode	TE expression
Expression of TE family in 7th-8th internode	TE expression
Expression of TE family in mature leaf 8	TE expression
Expression of TE family in leaf 8 (leaf zone 3, growth)	TE expression
Expression of TE family in leaf 8 (leaf zone 2, stomatal)	TE expression
Expression of TE family in leaf 8 (leaf zone 1, symmetrical)	TE expression
Expression of TE family in vegetative meristem (16-19 days)	TE expression
Expression of TE family in mature pollen	TE expression
Expression of TE family in 5 day old root cortex	TE expression
Expression of TE family in 5 day old root elongation zone	TE expression
Expression of TE family in 5 day old root meristem zone	TE expression
Expression of 5 day old primary root	TE expression
Expression of 5 day old secondary root	TE expression
Expression of TE family in pericarp/aleurone 27 DAP	TE expression
Expression of TE family in silk	TE expression
Expression of TE family in female spikelet	TE expression
Median expression of TE family across tissues	TE expression
Median expression of each TE copy across tissues	TE expression
Median expression per bp of each TE	TE expression
Tau of expression of TE family	TE expression
Recombination rate (cM/Mb)	Flank selection
Subgenome	Flank selection
Family size	TE features
