# Supplementary material for: The genomic ecosystem of transposable elements in maize
Source: PLoS Genet. 2021 Oct 14;17(10):e1009768. doi: 10.1371/journal.pgen.1009768 (PMC8547701; doi:10.1371/journal.pgen.1009768)
Supplement: S3 Table — (TXT) [file pgen.1009768.s016.txt]

Superfamily	Family	proportionAutonomous	FamilySize	medianORFLength	meanORFLength
DTC	DTC00001	0.773399014778325	203	614	591.751269035533
DTC	DTC00014	0.833333333333333	12	678	635.75
DTC	DTC00017	0.9	10	448	453.2
DTC	DTC00027	0.9	20	571.5	580.1
DTC	DTC00041	0.8	10	388	407.4
DTC	DTC00053	0.75	28	745.5	724.821428571429
DTC	DTC00063	0.75	12	495.5	480.916666666667
RLC	RLC00023	0.76878612716763	519	992	941.737769080235
RLC	RLC00074	0.765625	64	901.5	928.3125
RLC	RLC00137	0.857142857142857	28	1287.5	1072.78571428571
RLC	RLC00149	0.777777777777778	27	1253	1103.11111111111
RLC	RLC00158	0.8	25	769	894.84
RLC	RLC00232	0.882352941176471	17	1473	1147.17647058824
RLC	RLC00252	0.8	15	1112	1163.26666666667
RLC	RLC00305	0.909090909090909	11	1008	1009.63636363636
RLC	RLC00367	0.9	10	1616.5	1404.8
RLG	RLG00287	0.846153846153846	13	1173	1101.38461538462
RLG	RLG00363	0.8	10	1442	1235.9
