# Supplementary material for: The genomic ecosystem of transposable elements in maize
Source: PLoS Genet. 2021 Oct 14;17(10):e1009768. doi: 10.1371/journal.pgen.1009768 (PMC8547701; doi:10.1371/journal.pgen.1009768)
Supplement: S4 Table — (TXT) [file pgen.1009768.s017.txt]

Superfamily	Family	proportionAutonomous	FamilySize	medianORFLength	meanORFLength
DHH	DHH00001	0	5946	69	170.178694158076
DHH	DHH00003	0	949	541	521.511956521739
DHH	DHH00004	0	1611	369	347.998137802607
DHH	DHH00005	0	265	221	295.777777777778
DHH	DHH00006	0	1013	79	77.5364705882353
DHH	DHH00007	0	403	202.5	238.27380952381
DHH	DHH00008	0	738	739	651.770065075922
DHH	DHH00009	0	283	250	276.218637992832
DHH	DHH00011	0	81	225	266.012345679012
DHH	DHH00012	0	164	226.5	248.440789473684
DHH	DHH00013	0	156	67	145.893203883495
DHH	DHH00014	0	90	402	446.134831460674
DHH	DHH00015	0	119	68	129.794392523364
DHH	DHH00016	0	149	61	90.4491525423729
DHH	DHH00017	0	29	331	325.655172413793
DHH	DHH00018	0	62	988	890.947368421053
DHH	DHH00019	0	110	44.5	133.735294117647
DHH	DHH00020	0	25	232	306
DHH	DHH00021	0	51	388	413.392156862745
DHH	DHH00022	0	35	192	281.318181818182
DHH	DHH00023	0	46	253	227.673913043478
DHH	DHH00024	0	40	49	74.4054054054054
DHH	DHH00025	0	63	121.5	258.648148148148
DHH	DHH00026	0	36	135	149.852941176471
DHH	DHH00027	0	14	64	203
DHH	DHH00028	0	12	218.5	319.416666666667
DHH	DHH00029	0	75	179	242.808219178082
DHH	DHH00030	0	18	322	269.470588235294
DHH	DHH00032	0	68	197	239.754098360656
DHH	DHH00036	0	21	1303	1193.04761904762
DHH	DHH00037	0	16	221	281.933333333333
DHH	DHH00038	0	11	142	214.555555555556
DHH	DHH00040	0	16	306	374.4
DHH	DHH00041	0	16	128.5	184
DHH	DHH00043	0	18	146.5	173.777777777778
DHH	DHH00044	0	15	109.5	130.214285714286
DHH	DHH00045	0	10	81	147.714285714286
DHH	DHH00048	0	24	146	151.434782608696
DHH	DHH00049	0	17	362	318.714285714286
DHH	DHH00050	0	15	54	120.142857142857
DHH	DHH00052	0	13	555	478.666666666667
DHH	DHH00059	0	11	83.5	93.5
DHH	DHH00063	0	10	122	94.1111111111111
DTA	DTA00003	0	12	74	74
DTA	DTA00006	0	12	306	308.75
DTA	DTA00016	0	10	315	322
DTA	DTA00025	0	13	445	405.692307692308
DTA	DTA00029	0	12	307.5	386.166666666667
DTA	DTA00030	0	16	345	383.8125
DTA	DTA00040	0	36	36	36.9285714285714
DTA	DTA00045	0	23	43	46.25
DTA	DTA00046	0	19	27	42.8333333333333
DTA	DTA00049	0	38	30	58.4285714285714
DTA	DTA00051	0	42	39.5	86.6666666666667
DTA	DTA00059	0	12	51	48.1111111111111
DTA	DTA00060	0	120	33	131.263157894737
DTA	DTA00061	0	54	20	54.8
DTA	DTA00062	0	10	131	131
DTA	DTA00064	0	19	104	161.333333333333
DTA	DTA00065	0	19	37	42.5
DTA	DTA00066	0	35	29.5	33.7
DTA	DTA00073	0	148	49.5	46.25
DTA	DTA00076	0	55	42	42
DTA	DTA00077	0	15	433	432.727272727273
DTA	DTA00078	0	26	35	30.625
DTA	DTA00080	0	72	106	129.1875
DTA	DTA00085	0	15	417	455.6
DTA	DTA00089	0	19	87.5	101.75
DTA	DTA00090	0	23	84	169.285714285714
DTA	DTA00091	0	30	86	95.6923076923077
DTA	DTA00092	0	70	26	102.454545454545
DTA	DTA00099	0	19	65	88.4
DTA	DTA00102	0	157	29.5	37.5853658536585
DTA	DTA00104	0	36	90	286
DTA	DTA00106	0	31	58.5	134.230769230769
DTA	DTA00114	0	147	65	79.5365853658537
DTA	DTA00115	0	12	94.5	219.25
DTA	DTA00117	0	234	31.5	40.3809523809524
DTA	DTA00118	0	11	33	355.333333333333
DTA	DTA00119	0	80	NA	NA
DTA	DTA00120	0	25	88	137.714285714286
DTA	DTA00124	0	13	41	41
DTA	DTA00126	0	20	24	24
DTA	DTA00131	0	46	88	101.555555555556
DTA	DTA00133	0	14	82	95
DTA	DTA00135	0	132	56	53.8064516129032
DTA	DTA00136	0	40	131	156.782608695652
DTA	DTA00138	0	15	78	95
DTA	DTA00141	0	192	43	50.8
DTA	DTA00142	0	16	47	51
DTA	DTA00143	0	35	36	42.5
DTA	DTA00144	0	24	48.5	54
DTA	DTA00148	0	10	58	118.8
DTA	DTA00149	0	58	20	47.3529411764706
DTA	DTA00151	0	20	47	97.3333333333333
DTA	DTA00152	0	17	60	56.75
DTA	DTA00153	0	11	19	19
DTA	DTA00154	0	14	609.5	512.25
DTA	DTA00155	0	27	87	115.117647058824
DTA	DTA00156	0	22	55	52.4
DTA	DTA00159	0	11	110	101.142857142857
DTA	DTA00164	0	10	69	146.285714285714
DTA	DTA00167	0	11	254	254
DTA	DTA00169	0	12	41	40.3333333333333
DTA	DTA00171	0	38	38	90.5
DTA	DTA00172	0	263	25	26.6338028169014
DTA	DTA00174	0	18	21	31
DTA	DTA00179	0	19	25	25
DTA	DTA00180	0	16	NA	NA
DTA	DTA00186	0	46	23	26.2
DTA	DTA00191	0	17	20.5	20.5
DTA	DTA00192	0	84	76	81.5806451612903
DTA	DTA00194	0	56	61	64.6666666666667
DTA	DTA00199	0	13	121.5	231.5
DTA	DTA00204	0	68	37.5	37.5
DTA	DTA00210	0	88	NA	NA
DTA	DTA00217	0	77	22	35.9
DTA	DTA00219	0	11	NA	NA
DTA	DTA00224	0	13	84	96
DTA	DTA00227	0	13	29	30.6
DTA	DTA00238	0	19	NA	NA
DTA	DTA00239	0	17	33.5	33.5
DTA	DTA00242	0	11	82.5	72
DTA	DTA00243	0	13	NA	NA
DTA	DTA00245	0	28	138	297.8
DTA	DTA00249	0	11	NA	NA
DTA	DTA00252	0	89	65	53.551724137931
DTA	DTA00253	0	34	28	58.48
DTA	DTA00256	0	15	461.5	406.166666666667
DTA	DTA00267	0	11	23	37.1428571428571
DTA	DTA00283	0	17	33	34.3333333333333
DTA	DTA00286	0	17	27	30.9
DTA	DTA00289	0	11	26	71.8
DTA	DTA00291	0	42	39	50.9230769230769
DTA	DTA00293	0	29	64	53.1578947368421
DTA	DTA00295	0	16	28	25.3333333333333
DTA	DTA00299	0	23	NA	NA
DTA	DTA00301	0	11	33	105.4
DTA	DTA00307	0	62	25	30.2
DTA	DTA00312	0	18	59	72.5
DTA	DTA00313	0	11	NA	NA
DTA	DTA00323	0	16	25	34.5
DTA	DTA00339	0	12	45.5	45.5
DTA	DTA00345	0	16	22	22
DTA	DTA00346	0	11	48	48
DTA	DTA00348	0	15	NA	NA
DTA	DTA00383	0	79	29	28.1428571428571
DTA	DTA13185	0	35	43	42.9333333333333
DTC	DTC00109	0	10	39	44.4
DTC	DTC00111	0	228	32	35.2894736842105
DTC	DTC00112	0	67	32	40.2857142857143
DTC	DTC00113	0	61	87.5	94.8125
DTC	DTC00114	0	86	29	31.4444444444444
DTC	DTC00115	0	20	37.5	58.75
DTC	DTC00116	0	80	40.5	42.6666666666667
DTC	DTC00118	0	79	24	35.0645161290323
DTC	DTC00122	0	143	42	49.3695652173913
DTC	DTC00126	0	10	NA	NA
DTC	DTC10850	0	15	30	32
DTC	DTC12155	0	62	29	28.4090909090909
DTC	DTC15669	0	14	35	43
DTH	DTH00004	0	11	345	322.181818181818
DTH	DTH00010	0	17	344	302.882352941176
DTH	DTH00011	0	11	251	255.363636363636
DTH	DTH00012	0	11	198	167.272727272727
DTH	DTH00015	0	10	418	397.6
DTH	DTH00024	0	17	186	279.058823529412
DTH	DTH00032	0	11	219	238.636363636364
DTH	DTH00037	0	97	35	40.2631578947368
DTH	DTH00040	0	48	39	44.1666666666667
DTH	DTH00041	0	21	69	67.8571428571429
DTH	DTH00042	0	11	29	33
DTH	DTH00043	0	15	46.5	46.5
DTH	DTH00044	0	20	43	44.3333333333333
DTH	DTH00046	0	13	43	52.25
DTH	DTH00049	0	46	28	44.8333333333333
DTH	DTH00050	0	16	36	47
DTH	DTH00051	0	27	118	134.714285714286
DTH	DTH00053	0	10	NA	NA
DTH	DTH00054	0	190	34	40.1351351351351
DTH	DTH00057	0	181	67	58.7205882352941
DTH	DTH00058	0	72	63	84.2
DTH	DTH00062	0	29	27	26
DTH	DTH00067	0	602	36	65.5
DTH	DTH00071	0	11	NA	NA
DTH	DTH00073	0	122	42	128.777777777778
DTH	DTH00076	0	29	45	50.0909090909091
DTH	DTH00084	0	10	57	54
DTH	DTH00090	0	214	32	35.4545454545455
DTH	DTH00093	0	65	21	24
DTH	DTH00098	0	495	26	29.0246305418719
DTH	DTH00102	0	1291	44	40.5723684210526
DTH	DTH00114	0	25	46	52.5
DTH	DTH00118	0	397	37	41.1511627906977
DTH	DTH00119	0	124	29	31.8235294117647
DTH	DTH00127	0	164	25	30.6923076923077
DTH	DTH00129	0	86	31	35.3636363636364
DTH	DTH00135	0	38	34	40.2727272727273
DTH	DTH00139	0	125	30	31.1315789473684
DTH	DTH00145	0	19	46	46.3333333333333
DTH	DTH00153	0	93	24	27.5
DTH	DTH00154	0	606	33	34.3125
DTH	DTH00160	0	196	35	37.2962962962963
DTH	DTH00162	0	72	79	125.8
DTH	DTH00163	0	968	38	34.8842105263158
DTH	DTH00178	0	10	38.5	38.5
DTH	DTH00180	0	16	34	33.1666666666667
DTH	DTH00181	0	44	40.5	42.75
DTH	DTH00184	0	26	42	39.0588235294118
DTH	DTH00194	0	118	38	55.0618556701031
DTH	DTH00198	0	17	54	54
DTH	DTH00202	0	44	29	42.6
DTH	DTH00220	0	10	42	40.7
DTH	DTH00226	0	40	40	41
DTH	DTH00233	0	292	33	38.804347826087
DTH	DTH00241	0	35	39.5	39.5
DTH	DTH00244	0	11	30	30
DTH	DTH00273	0	11	34	84.6666666666667
DTH	DTH00280	0	289	53	50.9074074074074
DTH	DTH00292	0	10	116	116
DTH	DTH00307	0	20	NA	NA
DTH	DTH00311	0	79	53	68.75
DTH	DTH00314	0	10	NA	NA
DTH	DTH00320	0	95	23	27.4
DTH	DTH00326	0	56	33	33
DTH	DTH00327	0	481	40	60.0769230769231
DTH	DTH00335	0	32	21	21.7272727272727
DTH	DTH00337	0	75	32	64.4
DTH	DTH00340	0	27	49	47.9333333333333
DTH	DTH00347	0	14	124	110.2
DTH	DTH00351	0	153	26.5	32.25
DTH	DTH00355	0	67	44.5	47.875
DTH	DTH00361	0	85	27	36.125
DTH	DTH00364	0	76	43	51.0869565217391
DTH	DTH00367	0	10	60.5	60.5
DTH	DTH00382	0	13	24	24.5
DTH	DTH00385	0	82	22.5	28.85
DTH	DTH00389	0	212	26	34.48
DTH	DTH00409	0	748	27	55.68
DTH	DTH00410	0	76	20	30.6666666666667
DTH	DTH00412	0	52	215.5	178.666666666667
DTH	DTH00418	0	111	39	44.4705882352941
DTH	DTH00431	0	74	43	42.8666666666667
DTH	DTH00434	0	347	27	44.4545454545455
DTH	DTH00437	0	152	49	60.1071428571429
DTH	DTH00442	0	74	36	55
DTH	DTH00453	0	18	31.5	31.5
DTH	DTH00460	0	81	37	30.4
DTH	DTH00463	0	18	33	33
DTH	DTH00471	0	42	32	99.3333333333333
DTH	DTH00485	0	58	37.5	40
DTH	DTH00486	0	16	21	21
DTH	DTH00489	0	99	23	27.1428571428571
DTH	DTH10044	0	86	40	41.75
DTH	DTH10047	0	169	30.5	42.9375
DTH	DTH10048	0	13	52.5	50.75
DTH	DTH10060	0	11	34.5	37.25
DTH	DTH10064	0	28	20	20
DTH	DTH10085	0	20	44	53.5714285714286
DTH	DTH10107	0	290	44	45.2631578947368
DTH	DTH10113	0	37	45	45
DTH	DTH10153	0	61	43	43.5454545454545
DTH	DTH10158	0	98	29	55.4090909090909
DTH	DTH10176	0	146	32	38.9245283018868
DTH	DTH10182	0	26	27.5	46
DTH	DTH10187	0	80	29	29.1153846153846
DTH	DTH10226	0	15	31	33
DTH	DTH10230	0	107	28	30.3888888888889
DTH	DTH10239	0	25	41	43.25
DTH	DTH10248	0	21	26.5	33
DTH	DTH10268	0	516	46	42.5354838709677
DTH	DTH10298	0	21	33.5	33.8333333333333
DTH	DTH10310	0	106	42	40.4390243902439
DTH	DTH10314	0	13	44	46.75
DTH	DTH10328	0	82	40.5	37.9705882352941
DTH	DTH10339	0	13	38	36.5555555555556
DTH	DTH10363	0	1053	41	39.4405594405594
DTH	DTH10364	0	36	34	41.7857142857143
DTH	DTH10379	0	42	35	36.6153846153846
DTH	DTH10380	0	33	31.5	36.7777777777778
DTH	DTH10388	0	43	41.5	52.75
DTH	DTH10391	0	13	26	33.3333333333333
DTH	DTH10406	0	20	28	38
DTH	DTH10440	0	14	37	37
DTH	DTH10442	0	25	36	36.8571428571429
DTH	DTH10444	0	959	31	31.5714285714286
DTH	DTH10445	0	312	30	52.3333333333333
DTH	DTH10454	0	44	45	52.8421052631579
DTH	DTH10481	0	16	38	40.7777777777778
DTH	DTH10483	0	180	27	37.6727272727273
DTH	DTH10494	0	17	39	43.4285714285714
DTH	DTH10560	0	30	42.5	48.5
DTH	DTH10573	0	104	35	36.3103448275862
DTH	DTH10659	0	10	NA	NA
DTH	DTH10699	0	10	32	30.4
DTH	DTH10700	0	368	33	33.4689655172414
DTH	DTH10715	0	86	34	33.5471698113208
DTH	DTH10741	0	10	31	31
DTH	DTH10775	0	910	134	128.749152542373
DTH	DTH10781	0	12	44.5	42.25
DTH	DTH10818	0	14	31	31
DTH	DTH10852	0	15	34	34
DTH	DTH10855	0	659	28	29.8343558282209
DTH	DTH10856	0	126	28	31.3870967741935
DTH	DTH10946	0	179	25	30.0425531914894
DTH	DTH11074	0	33	35	41.1111111111111
DTH	DTH11101	0	409	21	26.9003984063745
DTH	DTH11152	0	1624	34	54.9435431537962
DTH	DTH11199	0	93	52	58.3793103448276
DTH	DTH11200	0	52	50	58.7894736842105
DTH	DTH11203	0	513	74	78
DTH	DTH11206	0	176	135.5	141.850574712644
DTH	DTH11207	0	245	123	118.725738396624
DTH	DTH11208	0	187	38	43.7260273972603
DTH	DTH11209	0	107	44	53.6944444444444
DTH	DTH11211	0	13	38	44
DTH	DTH11238	0	894	38	45.7435897435897
DTH	DTH11239	0	1029	37	42.6699029126214
DTH	DTH11253	0	30	20	20
DTH	DTH11350	0	75	46	52.8125
DTH	DTH11351	0	29	19	49.25
DTH	DTH11388	0	16	31.5	37.875
DTH	DTH11403	0	79	44	42.4210526315789
DTH	DTH11404	0	10	37.5	37
DTH	DTH11419	0	172	45	41.1692307692308
DTH	DTH11440	0	10	49	49
DTH	DTH11441	0	28	25	27.3333333333333
DTH	DTH11449	0	935	90	80.3986784140969
DTH	DTH11450	0	449	90	79.4233409610984
DTH	DTH11457	0	64	62	69.7924528301887
DTH	DTH11481	0	35	21.5	21.5
DTH	DTH11482	0	24	29.5	28
DTH	DTH11541	0	464	83	77.7443365695793
DTH	DTH11542	0	567	77	78.0234741784038
DTH	DTH11594	0	65	19	19.2727272727273
DTH	DTH11602	0	73	38	39.4358974358974
DTH	DTH11614	0	14	53	53.2
DTH	DTH11708	0	1556	111	105.549578742709
DTH	DTH11714	0	90	36	45.3829787234043
DTH	DTH11715	0	14	46	44.4
DTH	DTH11798	0	14	54	54
DTH	DTH11817	0	346	33	33.7368421052632
DTH	DTH11830	0	140	25	30.4347826086957
DTH	DTH11834	0	71	26	26.0909090909091
DTH	DTH11854	0	104	115	113.7
DTH	DTH11856	0	60	19	30.8571428571429
DTH	DTH11862	0	53	44	49.1176470588235
DTH	DTH11932	0	44	42	43.1111111111111
DTH	DTH11948	0	17	33	30.6666666666667
DTH	DTH11949	0	14	40	37
DTH	DTH12058	0	11	NA	NA
DTH	DTH12059	0	13	20	20
DTH	DTH12181	0	158	29	29
DTH	DTH12188	0	16	56	54.3333333333333
DTH	DTH12191	0	43	NA	NA
DTH	DTH12217	0	58	34	109.2
DTH	DTH12228	0	26	62	62
DTH	DTH12232	0	109	67.5	70.3448275862069
DTH	DTH12250	0	215	63	51.8571428571429
DTH	DTH12251	0	132	60	66.7368421052632
DTH	DTH12258	0	2623	58	69.0553449583017
DTH	DTH12289	0	13	22	30.6666666666667
DTH	DTH12290	0	46	106	76.7179487179487
DTH	DTH12298	0	203	34	37.8190476190476
DTH	DTH12305	0	50	24	59.7142857142857
DTH	DTH12326	0	267	24	45.75
DTH	DTH12381	0	108	26	27.4117647058824
DTH	DTH12383	0	10	22	45.3333333333333
DTH	DTH12388	0	110	29	34.3
DTH	DTH12389	0	103	29	38.304347826087
DTH	DTH12390	0	296	27.5	28.2
DTH	DTH12393	0	153	40	110.3
DTH	DTH12412	0	492	34	39.0961538461538
DTH	DTH12419	0	24	73	58.6666666666667
DTH	DTH12507	0	113	41	46.0491803278689
DTH	DTH12534	0	259	43	47.9195402298851
DTH	DTH12537	0	22	35	41.125
DTH	DTH12555	0	18	25	28.25
DTH	DTH12617	0	34	23	25.875
DTH	DTH12628	0	24	37	56.5384615384615
DTH	DTH12645	0	17	77	76
DTH	DTH12694	0	14	43	42.6
DTH	DTH12697	0	21	38	44.1111111111111
DTH	DTH12711	0	19	38	33.3333333333333
DTH	DTH12718	0	186	30.5	151.375
DTH	DTH12769	0	211	63.5	64.551724137931
DTH	DTH12801	0	232	154	144.188340807175
DTH	DTH12838	0	350	81.5	77.9065040650407
DTH	DTH12839	0	90	72.5	75.3103448275862
DTH	DTH12973	0	325	28	40.7692307692308
DTH	DTH12996	0	1844	32	37.4453870625663
DTH	DTH12997	0	280	31	37.7747747747748
DTH	DTH13012	0	22	63.5	63.5
DTH	DTH13063	0	32	41	48.1111111111111
DTH	DTH13110	0	577	55	60.1994884910486
DTH	DTH13117	0	450	121	126.732426303855
DTH	DTH13200	0	147	30	36.2727272727273
DTH	DTH13235	0	84	190	186.024096385542
DTH	DTH13261	0	28	27	33.2
DTH	DTH13439	0	13	24	25.6666666666667
DTH	DTH13583	0	1462	41	48.6263383297645
DTH	DTH13597	0	21	57	57
DTH	DTH13636	0	22	72	71.8888888888889
DTH	DTH13647	0	39	37	40.125
DTH	DTH13657	0	74	38.5	46.1785714285714
DTH	DTH13748	0	10	65	55
DTH	DTH13854	0	120	47	59.5116279069767
DTH	DTH13942	0	166	62	68.2527472527473
DTH	DTH13989	0	33	45	47.1176470588235
DTH	DTH13990	0	30	46	47.2222222222222
DTH	DTH14072	0	14	21	21
DTH	DTH14130	0	11	28	28
DTH	DTH14236	0	234	25	25.8771929824561
DTH	DTH14279	0	32	58	56.3636363636364
DTH	DTH14804	0	1175	118	118.327630453379
DTH	DTH14898	0	121	80.5	84.7307692307692
DTH	DTH15065	0	78	28	37.8571428571429
DTH	DTH15116	0	12	45	55.3333333333333
DTH	DTH15132	0	235	42	47.1702127659574
DTH	DTH15139	0	12	24	26.3333333333333
DTH	DTH15158	0	79	56	55.5348837209302
DTH	DTH15299	0	255	67	79.0152671755725
DTH	DTH15300	0	100	64	75.1636363636364
DTH	DTH15301	0	45	61.5	83.7
DTH	DTH16098	0	90	57	79.2631578947368
DTH	DTH16099	0	56	61	87.6
DTH	DTH16100	0	40	105	92.7777777777778
DTH	DTH16163	0	12	NA	NA
DTH	DTH16174	0	211	50	53.9
DTH	DTH16203	0	29	27.5	27.5
DTH	DTH16233	0	867	30	38.0476190476191
DTH	DTH16329	0	598	70	87.0020325203252
DTH	DTH16351	0	11	106	97
DTH	DTH16373	0	611	74	94.4440559440559
DTH	DTH16443	0	98	28	39.1282051282051
DTH	DTH16563	0	263	121	132.171875
DTH	DTH16728	0	1322	30	51.3277693474962
DTH	DTH16758	0	768	31	37.1825396825397
DTH	DTH16778	0	561	91	98.0576923076923
DTH	DTH16779	0	108	90	90.890625
DTH	DTH16783	0	149	39	44.5581395348837
DTH	DTH16799	0	317	172	154.546391752577
DTH	DTH16801	0	14	22	22
DTM	DTM00118	0	19	22	22.3
DTM	DTM00257	0	376	50	48.3404255319149
DTM	DTM00266	0	47	64	470.333333333333
DTM	DTM00299	0	22	26	26
DTM	DTM00460	0	41	34	34
DTM	DTM00473	0	30	51	54.8235294117647
DTM	DTM00555	0	37	24	24
DTM	DTM00796	0	16	50.5	46.4
DTM	DTM00800	0	17	41	41
DTM	DTM01654	0	13	61	50.2307692307692
DTM	DTM02275	0	10	NA	NA
DTM	DTM13640	0	178	59	54.7647058823529
DTT	DTT00008	0	32	23	30.25
DTT	DTT00009	0	452	27	35.5526315789474
DTT	DTT00010	0	932	26	29.015037593985
DTT	DTT00011	0	519	30	37.6666666666667
DTT	DTT00012	0	395	34	190
DTT	DTT00013	0	137	28.5	37.375
DTT	DTT00015	0	234	26	37.4242424242424
DTT	DTT00016	0	632	32.5	51.5634920634921
DTT	DTT00019	0	12	21	21
DTT	DTT00022	0	232	26	35.5689655172414
DTT	DTT00024	0	211	35	45.5689655172414
DTT	DTT00026	0	1409	32	39.6736111111111
DTT	DTT00027	0	316	32	38.4411764705882
DTT	DTT00031	0	28	22.5	24.8333333333333
DTT	DTT00032	0	291	40	44.9076923076923
DTT	DTT00033	0	53	38	34.4
DTT	DTT00034	0	80	29.5	34.7
DTT	DTT00038	0	15	29	29
DTT	DTT00040	0	13	28	28
DTT	DTT00041	0	57	37	32.6666666666667
DTT	DTT00042	0	429	30	42.1818181818182
DTT	DTT00044	0	127	28	30.4375
DTT	DTT00046	0	95	38.5	46
DTT	DTT00049	0	23	64.5	61.25
DTT	DTT00053	0	140	29	34.5714285714286
DTT	DTT00054	0	28	22	22
DTT	DTT00056	0	301	25	28.3863636363636
DTT	DTT10003	0	47	39	42.9285714285714
DTT	DTT10009	0	702	34.5	63.9333333333333
DTT	DTT10033	0	52	38	38.5
DTT	DTT10037	0	93	20	20
DTT	DTT10038	0	74	26	26
DTT	DTT10054	0	55	23	28.3333333333333
DTT	DTT10062	0	273	39.5	37.5
DTT	DTT10089	0	148	25	32
DTT	DTT10101	0	128	23.5	38.25
DTT	DTT10115	0	160	28.5	31.28125
DTT	DTT10116	0	112	30	31.9459459459459
DTT	DTT10125	0	32	25	25.4285714285714
DTT	DTT10171	0	72	30	33.3333333333333
DTT	DTT10172	0	73	24	28.5714285714286
DTT	DTT10193	0	59	20	20
DTT	DTT10253	0	29	49.5	46.6666666666667
DTT	DTT10254	0	384	47	52.6157894736842
DTT	DTT10260	0	125	NA	NA
DTT	DTT10319	0	26	29	28.6666666666667
DTT	DTT10370	0	21	24	24
DTT	DTT10404	0	13	25	29.7142857142857
DTT	DTT10422	0	11	24	32.3333333333333
DTT	DTT10423	0	18	38	38
DTT	DTT10433	0	21	34.5	35
DTT	DTT10449	0	11	39.5	39.5
DTT	DTT10459	0	43	36	37.375
DTT	DTT10475	0	148	24	27.9016393442623
DTT	DTT10539	0	22	51	48.2857142857143
DTT	DTT10540	0	13	44	37.4285714285714
DTT	DTT10577	0	806	34	35.7627118644068
DTT	DTT10584	0	16	NA	NA
DTT	DTT10594	0	15	55	55
DTT	DTT10647	0	12	NA	NA
DTT	DTT10693	0	79	31	35.6666666666667
DTT	DTT10706	0	204	22	22
DTT	DTT10724	0	58	99	77.2727272727273
DTT	DTT10738	0	51	24	29
DTT	DTT10742	0	15	20	20
DTT	DTT10797	0	889	29	27.8618421052632
DTT	DTT10806	0	18	25	25
DTT	DTT10833	0	9953	37	44.4548395123165
DTT	DTT10841	0	28	NA	NA
DTT	DTT10864	0	113	41	41.6481481481481
DTT	DTT10865	0	56	30	31
DTT	DTT10873	0	122	26	33.3478260869565
DTT	DTT10880	0	6151	33	37.9612289685443
DTT	DTT10889	0	267	28	36.7959183673469
DTT	DTT10892	0	69	41	46.3636363636364
DTT	DTT10893	0	39	28.5	32.5
DTT	DTT10906	0	19	24	24
DTT	DTT10907	0	15	22	22
DTT	DTT10927	0	277	25	31.3125
DTT	DTT10937	0	25	38.5	38.5
DTT	DTT10986	0	20	37.5	43
DTT	DTT11051	0	51	34.5	39.0769230769231
DTT	DTT11056	0	231	34	34.7121212121212
DTT	DTT11071	0	16	30.5	30.5
DTT	DTT11073	0	199	33	36
DTT	DTT11075	0	41	29	38.4375
DTT	DTT11090	0	169	49	48.7777777777778
DTT	DTT11146	0	48	32	37.2
DTT	DTT11147	0	12	45	41.6666666666667
DTT	DTT11169	0	39	24	24
DTT	DTT11170	0	51	47.5	47.5
DTT	DTT11191	0	16	116	97.3333333333333
DTT	DTT11230	0	53	35	37.5555555555556
DTT	DTT11244	0	56	47	41.1333333333333
DTT	DTT11258	0	15	33	30
DTT	DTT11275	0	16	24	23.3333333333333
DTT	DTT11278	0	50	30	41.3333333333333
DTT	DTT11287	0	11	34	34.7777777777778
DTT	DTT11292	0	73	22.5	25.6875
DTT	DTT11306	0	21	33	33.2
DTT	DTT11307	0	11	25	25
DTT	DTT11338	0	296	59.5	61.9918032786885
DTT	DTT11408	0	48	50	51
DTT	DTT11421	0	14	100.5	92.5
DTT	DTT11451	0	88	47.5	51.8
DTT	DTT11452	0	10	48	48
DTT	DTT11463	0	45	34	35.2
DTT	DTT11547	0	1825	38	49.8983050847458
DTT	DTT11587	0	98	28.5	31.875
DTT	DTT11612	0	53	35	41.8666666666667
DTT	DTT11681	0	44	44	39.6
DTT	DTT11719	0	69	46	52.8181818181818
DTT	DTT11766	0	11	39	39
DTT	DTT11806	0	37	37	48.4285714285714
DTT	DTT11836	0	16	58.5	58.5
DTT	DTT12019	0	100	42.5	41.75
DTT	DTT12061	0	170	39	36.6
DTT	DTT12092	0	33	29	28
DTT	DTT12107	0	55	53	60.8260869565217
DTT	DTT12131	0	69	31.5	38.5
DTT	DTT12147	0	50	35	42.9230769230769
DTT	DTT12149	0	33	28	28.375
DTT	DTT12151	0	43	23	26.08
DTT	DTT12171	0	307	133	122.582644628099
DTT	DTT12202	0	1062	35	42.6472081218274
DTT	DTT12206	0	22	38	38
DTT	DTT12283	0	470	38.5	43.3490566037736
DTT	DTT12293	0	146	43	47.9354838709677
DTT	DTT12378	0	21	40	40.3
DTT	DTT12418	0	1304	138	132.157399486741
DTT	DTT12506	0	1108	37	43.2792792792793
DTT	DTT12510	0	51	22.5	22.5
DTT	DTT12572	0	550	33	36.5084745762712
DTT	DTT12632	0	144	53	58.6521739130435
DTT	DTT12746	0	56	31	39.4285714285714
DTT	DTT12754	0	51	23	22
DTT	DTT12757	0	294	26	33.1
DTT	DTT12762	0	108	50	49.6315789473684
DTT	DTT12764	0	39	27.5	27.5
DTT	DTT12820	0	11	123	121
DTT	DTT12824	0	48	38	38.4
DTT	DTT12825	0	19	33	35
DTT	DTT12875	0	634	31	32.9934640522876
DTT	DTT12876	0	247	29	34.0444444444444
DTT	DTT12955	0	383	27	43.7407407407407
DTT	DTT12967	0	172	28	36.7058823529412
DTT	DTT12974	0	684	35	39.0595238095238
DTT	DTT13041	0	4111	57	55.946103423161
DTT	DTT13098	0	114	26	36.6153846153846
DTT	DTT13262	0	64	32	33.125
DTT	DTT13272	0	58	71	82.8571428571429
DTT	DTT13542	0	21	31	30.75
DTT	DTT13549	0	13	55	49.3333333333333
DTT	DTT13551	0	18	20	20
DTT	DTT13762	0	41	24	25.5555555555556
DTT	DTT13827	0	16	47	47
DTT	DTT13868	0	12	51	49.7
DTT	DTT13979	0	117	29	35.1333333333333
DTT	DTT14079	0	17	NA	NA
DTT	DTT14220	0	57	25	31.3333333333333
DTT	DTT14352	0	20	24	29.2
DTT	DTT14358	0	231	41	47.7560975609756
DTT	DTT14774	0	17	30	30
DTT	DTT14784	0	1391	27	32.1055555555556
DTT	DTT15038	0	23	24	24
DTT	DTT15227	0	14	NA	NA
DTT	DTT15264	0	248	19.5	26.2051282051282
DTT	DTT15335	0	28	26.5	24.625
DTT	DTT15443	0	143	35	38.6739130434783
DTT	DTT15444	0	519	33.5	35.0967741935484
DTT	DTT15534	0	48	42	45.6
DTT	DTT15615	0	15	28.5	31
DTT	DTT15785	0	30	27.5	31.25
DTT	DTT15993	0	671	38	44.8076923076923
DTT	DTT16190	0	3555	31	37.0521978021978
DTT	DTT16489	0	414	25.5	25.125
DTX	DTX10013	0	270	34	82.462962962963
DTX	DTX10015	0	46	44.5	47.7777777777778
DTX	DTX10020	0	94	23.5	28.4166666666667
DTX	DTX10023	0	26	26	26.6666666666667
DTX	DTX10031	0	100	70	124.4375
DTX	DTX10032	0	83	71.5	71.7241379310345
DTX	DTX10124	0	56	30	35.6428571428571
DTX	DTX10131	0	120	27	31
DTX	DTX10132	0	90	29	33.75
DTX	DTX10177	0	2850	27	33.3927272727273
DTX	DTX10207	0	108	39	43
DTX	DTX10212	0	101	28	30.9375
DTX	DTX10213	0	15	NA	NA
DTX	DTX10267	0	51	36	37.84
DTX	DTX10308	0	105	40	43.4285714285714
DTX	DTX10309	0	14	41	39
DTX	DTX10416	0	19	32	36.4444444444444
DTX	DTX10541	0	13	25	31.8
DTX	DTX10542	0	26	31	40.6
DTX	DTX10813	0	20	32	33.5454545454545
DTX	DTX10824	0	38	25	25
DTX	DTX10825	0	41	26	26
DTX	DTX10840	0	243	31	34.0263157894737
DTX	DTX10945	0	10	24	39.6666666666667
DTX	DTX11005	0	33	25	35
DTX	DTX11011	0	75	26	34.625
DTX	DTX11123	0	49	39	50.4814814814815
DTX	DTX11178	0	18	23	22.3333333333333
DTX	DTX11265	0	21	47	49.6363636363636
DTX	DTX11433	0	776	30	39.36
DTX	DTX11622	0	14	40	42.3333333333333
DTX	DTX11661	0	206	61	55.7796610169492
DTX	DTX11816	0	62	26	27.25
DTX	DTX11871	0	273	43	46.4565217391304
DTX	DTX12196	0	26	33	33
DTX	DTX12197	0	141	90	76.2238805970149
DTX	DTX12438	0	23	56	54.5384615384615
DTX	DTX12495	0	281	45	168.875
DTX	DTX12496	0	195	26	49.6031746031746
DTX	DTX12540	0	22	40	40
DTX	DTX12562	0	18	49	62.4
DTX	DTX12870	0	1297	33	38.7846364883402
DTX	DTX12956	0	428	32	36.665306122449
DTX	DTX12962	0	778	45	74.0625
DTX	DTX13146	0	3356	39	49.6301476301476
DTX	DTX13147	0	474	44	52.0334928229665
DTX	DTX13328	0	708	41	51.4421768707483
RIL	RIL00001	0	49	490	594.673469387755
RIL	RIL00002	0	28	231	291.357142857143
RIL	RIL00003	0	21	326	418.952380952381
RIL	RIL00004	0	22	584.5	608.318181818182
RIL	RIL00005	0	33	387	440.878787878788
RIL	RIL00006	0	21	906	822.761904761905
RIL	RIL00007	0	12	503.5	587.916666666667
RIL	RIL00008	0	44	338	344.5
RIL	RIL00009	0	27	658	628.576923076923
RIL	RIL00013	0	10	244	274.5
RIL	RIL00015	0	15	580	696
RIL	RIL00016	0	18	431.5	522.055555555556
RIL	RIL00017	0	16	586.5	618.375
RIL	RIL00019	0	14	572	641.5
RIL	RIL00020	0	10	958.5	771.9
RIL	RIL00021	0	21	608	652.285714285714
RIL	RIL00025	0	17	611	644.235294117647
RIL	RIL00026	0	14	933	900
RIL	RIL00028	0	11	636	750.454545454545
RIT	RIT00001	0	169	280	304.109090909091
RIT	RIT00002	0	129	159	246.258620689655
RLC	RLC00097	0	43	390	401.139534883721
RLC	RLC00116	0	34	339.5	394.625
RLC	RLC00119	0	34	355.5	344.916666666667
RLC	RLC00146	0	26	242.5	305.269230769231
RLC	RLC00148	0	29	155	236.75
RLC	RLC00154	0	26	61	104.923076923077
RLC	RLC00182	0	22	980.5	966.727272727273
RLC	RLC00184	0	23	75	97.7826086956522
RLC	RLC00200	0	12	88	363
RLC	RLC00218	0	17	327	402.764705882353
RLC	RLC00228	0	16	365	378.2
RLC	RLC00247	0	14	313.5	377.5
RLC	RLC00248	0	15	326	369.4
RLC	RLC00250	0	15	213	248.866666666667
RLC	RLC00255	0	13	292	305.153846153846
RLC	RLC00274	0	16	500	536.5
RLC	RLC00279	0	13	579	538.769230769231
RLC	RLC00293	0	11	513	478.545454545455
RLC	RLC00311	0	11	276	356.727272727273
RLC	RLC00340	0	12	660.5	745.5
RLC	RLC00358	0	10	920	905.6
RLC	RLC00375	0	10	471.5	787.9
RLC	RLC00462	0	11	75	189.909090909091
RLC	RLC01304	0	19	660	747.578947368421
RLC	RLC02403	0	51	1064	974.901960784314
RLC	RLC02882	0	33	683	554.272727272727
RLC	RLC06245	0	45	546	495.644444444444
RLC	RLC19829	0	129	728	678.573643410853
RLG	RLG00053	0	121	381.5	392.708333333333
RLG	RLG00077	0	60	42	124.529411764706
RLG	RLG00084	0	51	59	87.8823529411765
RLG	RLG00100	0	55	618	479.137254901961
RLG	RLG00106	0	33	270	304.333333333333
RLG	RLG00114	0	35	300	339.971428571429
RLG	RLG00115	0	34	422	475.411764705882
RLG	RLG00120	0	33	259	289.515151515152
RLG	RLG00131	0	29	385	422.793103448276
RLG	RLG00152	0	26	58.5	81.8076923076923
RLG	RLG00174	0	21	91	173.421052631579
RLG	RLG00181	0	22	304.5	353.272727272727
RLG	RLG00186	0	21	254.5	308
RLG	RLG00191	0	19	225	279.157894736842
RLG	RLG00192	0	20	402	396.1
RLG	RLG00193	0	17	275	318
RLG	RLG00223	0	15	292	328.8
RLG	RLG00226	0	15	278	279.066666666667
RLG	RLG00227	0	14	264.5	300.357142857143
RLG	RLG00237	0	10	231	305.1
RLG	RLG00239	0	16	320	316.4375
RLG	RLG00241	0	15	247	262.733333333333
RLG	RLG00242	0	15	272	337.933333333333
RLG	RLG00251	0	15	276	347
RLG	RLG00261	0	14	77	186.142857142857
RLG	RLG00263	0	14	438	446.571428571429
RLG	RLG00270	0	11	293.5	284.5
RLG	RLG00275	0	11	67	72.2727272727273
RLG	RLG00283	0	13	361	597.538461538462
RLG	RLG00289	0	11	809	752.727272727273
RLG	RLG00306	0	11	238	300.454545454545
RLG	RLG00323	0	12	349.5	362
RLG	RLG00326	0	11	638	638
RLG	RLG00327	0	13	99	147
RLG	RLG00330	0	10	209.5	270.1
RLG	RLG00331	0	11	292	345.090909090909
RLG	RLG00334	0	11	564	557.636363636364
RLG	RLG00342	0	11	302	329.363636363636
RLG	RLG00357	0	10	167.5	184.2
RLG	RLG00376	0	12	345	368.583333333333
RLG	RLG00382	0	15	163	369.866666666667
RLG	RLG00404	0	51	518	560.764705882353
RLG	RLG00417	0	10	341	353.2
RLG	RLG00620	0	198	551	590.89898989899
RLG	RLG01210	0	250	437	497.224
RLG	RLG01224	0	18	356.5	421.944444444444
RLG	RLG01297	0	14	75	169.307692307692
RLG	RLG01328	0	36	399	475.833333333333
RLG	RLG01860	0	18	227	240.833333333333
RLG	RLG02129	0	60	634	683.466666666667
RLG	RLG02424	0	21	242	259.047619047619
RLG	RLG02722	0	131	381	397.885496183206
RLG	RLG04884	0	82	577.5	526.963414634146
RLG	RLG07846	0	156	628	575.532051282051
RLG	RLG07969	0	18	326	348.888888888889
RLG	RLG16490	0	27	478	483.814814814815
RLG	RLG20706	0	34	72	79.0333333333333
RLG	RLG21631	0	68	291	275.602941176471
RLG	RLG22910	0	65	317	311.138461538462
RLG	RLG23054	0	44	969.5	958.363636363636
RLG	RLG23897	0	11	192	197.636363636364
RLX	RLX00065	0	83	264.5	250.175
RLX	RLX00066	0	85	76	82.4939759036145
RLX	RLX00092	0	63	95	114.983870967742
RLX	RLX00094	0	47	306	252.652173913043
RLX	RLX00095	0	44	613	517.790697674419
RLX	RLX00134	0	29	352	493.047619047619
RLX	RLX00144	0	27	238	318.740740740741
RLX	RLX00168	0	24	303	254.04347826087
RLX	RLX00171	0	27	623	534
RLX	RLX00172	0	23	243	232.47619047619
RLX	RLX00196	0	19	56	97.2105263157895
RLX	RLX00197	0	18	54.5	102
RLX	RLX00210	0	18	138.5	154.666666666667
RLX	RLX00219	0	19	93	111.368421052632
RLX	RLX00220	0	17	220	229.294117647059
RLX	RLX00230	0	16	86	104
RLX	RLX00234	0	16	72.5	101.3125
RLX	RLX00245	0	16	87	113.0625
RLX	RLX00264	0	14	103	178.153846153846
RLX	RLX00299	0	12	63	86.5
RLX	RLX00301	0	12	27	27
RLX	RLX00315	0	13	177	175.076923076923
RLX	RLX00317	0	12	198.5	250.666666666667
RLX	RLX00349	0	10	59	69.3333333333333
RLX	RLX00360	0	10	229.5	298.6
RLX	RLX00369	0	10	178	154.5
RLX	RLX00370	0	10	295	275.5
RLX	RLX00560	0	14	249	247.428571428571
RLX	RLX00647	0	12	765.5	814.916666666667
RLX	RLX00824	0	50	126	165.615384615385
RLX	RLX00910	0	13	536	591.692307692308
RLX	RLX01857	0	36	641	677.944444444444
RLX	RLX01925	0	14	569	563.615384615385
RLX	RLX02412	0	23	897	832.521739130435
RLX	RLX02653	0	15	320	341.733333333333
RLX	RLX02676	0	75	690	653.813333333333
RLX	RLX03238	0	13	252	206.769230769231
RLX	RLX03863	0	183	943	886.07650273224
RLX	RLX04027	0	32	333	300.15625
RLX	RLX06052	0	25	760	760.84
RLX	RLX06850	0	10	505	532
RLX	RLX06925	0	10	416.5	358.8
RLX	RLX07110	0	22	456.5	459
RLX	RLX07511	0	41	60	78.4878048780488
RLX	RLX08341	0	13	265	307.769230769231
RLX	RLX08581	0	28	156	160.607142857143
RLX	RLX09595	0	22	468.5	447.363636363636
RLX	RLX10780	0	13	188	180.307692307692
RLX	RLX10916	0	64	756	715.859375
RLX	RLX11328	0	24	524	484.333333333333
RLX	RLX11700	0	11	212	231.727272727273
RLX	RLX12104	0	32	298.5	355.03125
RLX	RLX12410	0	10	246	284.9
RLX	RLX12632	0	10	34	49.3
RLX	RLX12917	0	43	622	542.46511627907
RLX	RLX13049	0	334	688	673.446107784431
RLX	RLX13352	0	13	364	399.461538461538
RLX	RLX13514	0	153	819	840.843137254902
RLX	RLX13529	0	185	252	230.918918918919
RLX	RLX13698	0	105	627	565.857142857143
RLX	RLX13810	0	12	490.5	483.333333333333
RLX	RLX14021	0	31	458	624.032258064516
RLX	RLX14124	0	28	406.5	438.357142857143
RLX	RLX14762	0	11	442	423.909090909091
RLX	RLX16782	0	168	652	591.690476190476
RLX	RLX17675	0	105	627	665.959595959596
RLX	RLX19305	0	13	150	155.846153846154
RLX	RLX19534	0	21	67.5	67.2777777777778
RLX	RLX19697	0	13	372	406.615384615385
RLX	RLX19762	0	28	278.5	319.107142857143
RLX	RLX22845	0	15	358	355.933333333333
RLX	RLX23205	0	16	294.5	314.625
RLX	RLX23786	0	41	44	51.2564102564103
RST	RST00001	0	22	29	29.25
RST	RST00003	0	17	169	149.352941176471
RST	RST00004	0	18	126	110.0625
RST	RST00005	0	38	50	48.8888888888889
RST	RST00008	0	16	97	100.375
RST	RST00010	0	25	NA	NA
RST	RST00014	0	41	54	55.6666666666667
RST	RST00016	0	32	27	31.6666666666667
RST	RST00019	0	15	43	43
