# Supplementary material for: The genomic ecosystem of transposable elements in maize
Source: PLoS Genet. 2021 Oct 14;17(10):e1009768. doi: 10.1371/journal.pgen.1009768 (PMC8547701; doi:10.1371/journal.pgen.1009768)
Supplement: S5 Table — (TXT) [file pgen.1009768.s018.txt]

Superfamily	meanCGmethylationAllTissues	meanCHGmethylationAllTissues	meanCHHmethylationAllTissues	SAM_meanCGmethylation	SAM_meanCHGmethylation	SAM_meanCHHmethylation	SeedlingLeaf_meanCGmethylation	SeedlingLeaf_meanCHGmethylation	SeedlingLeaf_meanCHHmethylation	Flagleaf_meanCGmethylation	Flagleaf_meanCHGmethylation	Flagleaf_meanCHHmethylation	Earshoot_meanCGmethylation	Earshoot_meanCHGmethylation	Earshoot_meanCHHmethylation	Anther_meanCGmethylation	Anther_meanCHGmethylation	Anther_meanCHHmethylation
DHH	0.768174615203668	0.658942470494957	0.0336083028762571	0.740764518629188	0.606226800001896	0.0252997882591484	0.743426942849005	0.743426942849005	0.0503740436801354	0.805869460676085	0.685940837274126	0.0364843220629327	0.778218862851145	0.655384591414747	0.028090409132328	0.772593291012918	0.603733180935011	0.027792951246741
DTA	0.803797531339943	0.607384964820044	0.0818429451561653	0.774189438068982	0.518701986668255	0.0597386548941281	0.781844513371045	0.781844513371045	0.101284769875729	0.839811185647168	0.636691074653849	0.113690010133924	0.816297327025596	0.575224728829662	0.0668074986840155	0.806845192586925	0.52446252057741	0.0676937921930304
DTC	0.833110594647304	0.692960167749634	0.0457080990676792	0.798997960101764	0.624731060114413	0.0335864653171386	0.811230338106509	0.811230338106509	0.061470904464657	0.875317252081117	0.726351523066436	0.0522658314999355	0.842653532941795	0.685574249470601	0.040776005359992	0.837353890005334	0.61691366799021	0.0404412886966729
DTH	0.811007422075022	0.68068673306452	0.0618778607605142	0.780761961958373	0.615858328491349	0.0463813763419721	0.794027574083013	0.794027574083013	0.0847184797751955	0.846768834142241	0.712200219987677	0.0792638617731752	0.821768481529417	0.670251387759423	0.0472309303090058	0.811710258662064	0.61109615500114	0.0517946556032223
DTM	0.738082448454896	0.595304922004101	0.143960337487178	0.713111129198432	0.524531081868935	0.0947468802231984	0.708300884736881	0.708300884736881	0.199287064191997	0.76966959336657	0.622620404873701	0.194597032676226	0.757895929129497	0.592445270476431	0.103575617667064	0.741434705843101	0.528626968064555	0.127595092677406
DTT	0.800649257461023	0.673515652357882	0.0439275434168129	0.773297846185856	0.617273050464213	0.0318778660034918	0.775238883592252	0.775238883592252	0.0684048551786316	0.839424302350473	0.701938834199556	0.0504132156994279	0.8125907363895	0.6712683144607	0.0344751793524621	0.802694518787033	0.60185917907269	0.034466600850051
DTX	0.848446931132518	0.732363004591951	0.0405487618257042	0.815761329106029	0.669998700970954	0.0334062648490536	0.838351120009185	0.838351120009185	0.0600513763424789	0.882637892785172	0.765629808547055	0.0420879540837599	0.854165854458294	0.724715058978961	0.0335375865066883	0.85131845930391	0.6631203344536	0.0336606273465401
RIL	0.836548493808247	0.68702699921165	0.0246795592242863	0.808566421487131	0.617270120223717	0.019412060999751	0.801310159549141	0.801310159549141	0.0373030093046363	0.879302395312619	0.700104116154671	0.0263374776933694	0.849828329959898	0.676964408573404	0.0212026688104302	0.843735162732444	0.639486191557316	0.0191425793132444
RIT	0.850440640328239	0.725366602363096	0.0318907759087562	0.822098543747142	0.653197509970713	0.0227514122612355	0.824077799218088	0.824077799218088	0.0425191893560398	0.8908832203352	0.766918698483754	0.0433023427069935	0.861418207814902	0.713822650936666	0.0272656677687068	0.853725430525861	0.668816353206258	0.0236152674508054
RLC	0.824004525639545	0.676883366894095	0.0273419509417199	0.794081245437621	0.616997133035875	0.0207903326233635	0.797179045475799	0.797179045475799	0.0468252811210744	0.868156875902506	0.705369196653819	0.0266646299474627	0.834017997302681	0.667668897640138	0.0224268467643338	0.826587464079116	0.597202561664843	0.0200026642523649
RLG	0.841549697336256	0.734824462451204	0.0288578395198555	0.8115761288798	0.681065075202443	0.0241957989073768	0.821912559805028	0.821912559805028	0.0432007618776433	0.87937687632069	0.762002714719873	0.0275870866909845	0.849579379824979	0.736438384321255	0.0253191656621166	0.845303541850784	0.672703578207422	0.0239863844611563
RLX	0.805703218264163	0.695380616064942	0.0282807585303648	0.776287519663087	0.642053252444419	0.0221374844651404	0.78434705935265	0.78434705935265	0.0440706255727482	0.844107465821585	0.72127700414349	0.0282963415355825	0.81529078941364	0.695977155020306	0.0242461222642857	0.808483257069855	0.633248609363843	0.0226532188140672
RST	0.740461806972277	0.570373432764468	0.0346322034707732	0.715731079854232	0.510458122689654	0.0265803068617802	0.716079509100284	0.716079509100284	0.053156559017423	0.772944109651931	0.574486284287644	0.0400440276233982	0.755195141560821	0.553488187665904	0.0266418476548506	0.742359194694116	0.497355060078853	0.0267382761964143
