# Supplementary material for: The genomic ecosystem of transposable elements in maize
Source: PLoS Genet. 2021 Oct 14;17(10):e1009768. doi: 10.1371/journal.pgen.1009768 (PMC8547701; doi:10.1371/journal.pgen.1009768)
Supplement: S6 Table — (TXT) [file pgen.1009768.s019.txt]

Superfamily	Family	FamilySize	TELength	PercentGC	ProportionCGmethylatable	ProportionCHGmethylatable	ProportionCHHmethylatable
DTH	DTH00067	602	196	0.318308786185881	0	0.0086025086025086	0.138600408953939
DTH	DTH00073	122	127	0.440944881889764	0	0	0.201289746917586
DTH	DTH00090	214	127	0.301587301587302	0	0.0160645161290323	0.119711784253579
DTH	DTH00119	124	138	0.388489208633094	0	0	0.172727994075328
DTH	DTH00163	968	116	0.35042735042735	0	0	0.150902732595966
DTH	DTH00280	289	200	0.44	0	0.105	0.105
DTH	DTH00320	95	248	0.32996632996633	0	0.00202429149797571	0.153846153846154
DTH	DTH00409	748	178	0.29608938547486	0	0	0.132022471910112
DTH	DTH00410	76	147	0.261738261738262	0	0.0145993179880648	0.105117766792672
DTH	DTH00460	81	116	0.363636363636364	0	0	0.154545454545455
DTH	DTH00486	16	138	0.415154832655615	0	0	0.18659420289855
DTH	DTH10176	146	160	0.371101601504247	0	0	0.175162337662337
DTH	DTH10226	15	130	0.353846153846154	0.00769230769230769	0	0.165384615384615
DTH	DTH10700	368	103	0.386138613861386	0	0	0.190268232149675
DTH	DTH10730	3113	67	0.411764705882353	0	0	0.201492537313433
DTH	DTH10855	659	88	0.306818181818182	0	0.0113636363636364	0.142045454545455
DTH	DTH10856	126	88	0.307530954708374	0	0.0113636363636364	0.142045454545455
DTH	DTH10946	179	87	0.482758620689655	0	0.141176470588235	0.102564102564103
DTH	DTH11101	409	67	0.409090909090909	0	0	0.204545454545455
DTH	DTH11481	35	52	0.347058823529412	0	0.0077720207253886	0.15938864628821
DTH	DTH11817	346	208	0.381547767523073	0	0.0338985038225224	0.155825153720313
DTH	DTH12058	11	160	0.372781065088757	0	0.00591715976331361	0.168639053254438
DTH	DTH12181	158	354	0.286494501236849	0	0.0106100795755968	0.129213483146067
DTH	DTH14130	11	97	0.288659793814433	0	0	0.126582278481013
DTH	DTH15065	78	275.5	0.244202226345083	0	0.00101832993890021	0.115652310746363
DTH	DTH15139	12	358	0.374968096872075	0	0.0279329608938547	0.156892493548479
DTM	DTM00257	376	155	0.374193548387097	0	0	0.174193548387097
DTT	DTT10009	702	147	0.283457711442786	0	0.00958096199742978	0.125
DTT	DTT10797	889	89	0.298850574712644	0	0	0.146067415730337
DTT	DTT10880	6151	156	0.356687898089172	0	0	0.174242424242424
DTT	DTT10881	2514	156	0.357142857142857	0	0	0.17515923566879
DTT	DTT10986	20	120	0.425	0	0	0.194174565560822
DTT	DTT11073	199	143	0.245283018867925	0	0	0.108391608391608
DTT	DTT11169	39	108	0.290322580645161	0	0.008	0.132075471698113
DTT	DTT11408	48	109	0.385321100917431	0	0	0.1827835816938
DTT	DTT11547	1825	156	0.358974358974359	0	0.00641025641025641	0.170967741935484
DTT	DTT12206	22	190.5	0.229062970251186	0	0.0106925418569254	0.0968166414305285
DTT	DTT14220	57	157	0.282051282051282	0	0.00952380952380952	0.116197183098592
DTT	DTT15443	143	156	0.354838709677419	0	0.0045662100456621	0.167525773195876
DTT	DTT15444	519	156	0.352564102564103	0	0	0.173913043478261
DTX	DTX10131	120	141	0.255110554860242	0	0.0134886634603726	0.110111597830621
DTX	DTX10132	90	131.5	0.246265328874024	0	0.0138888888888889	0.105033238366571
DTX	DTX10177	2850	156	0.356687898089172	0	0	0.176282051282051
DTX	DTX10212	101	138	0.391304347826087	0	0	0.180769230769231
DTX	DTX10213	15	138	0.405797101449275	0	0	0.188405797101449
DTX	DTX10945	10	87	0.45139634801289	0	0.12640977443609	0.0968369198859217
DTX	DTX11178	18	72	0.458333333333333	0	0	0.211805555555556
DTX	DTX12196	26	165	0.272723979715044	0	0.0237691960252936	0.105070603337613
DTX	DTX12438	23	275	0.352542372881356	0	0.00363636363636364	0.162213740458015
RST	RST00001	22	140	0.349074074074074	0.0142350557244174	0	0.152630023640662
RST	RST00010	25	309	0.297734627831715	0	0.0161812297734628	0.132450331125828
